# Supplementary material for: Clinical Applications and Future Directions of Smartphone Fundus Imaging
Source: Diagnostics (Basel). 2024 Jun 30;14(13):1395. doi: 10.3390/diagnostics14131395 (PMC11240943; doi:10.3390/diagnostics14131395)
Supplement: Supplementary file 1 [file diagnostics-14-01395-s001.zip]

Archive with 1 entries (1 files):
- diagnostics-3038853-supplementary.pdf
